# Supplementary material for: Pediatric Personalized Deep Learning Models for Segmentation of Hepatoblastoma at CT and MRI
Source: Radiol Imaging Cancer. 2026 Feb 20;8(2):e250041. doi: 10.1148/rycan.250041 (PMC13036680; doi:10.1148/rycan.250041)
Supplement: Conflicts of Interest [file rycan250041coi.zip]

Archive with 11 entries (11 files):
- 538923884_129540097_1753385634572.pdf
- 538923885_108269728_1753786218154.pdf
- 538923886_89136393_1753385039713.pdf
- 538923888_93460266_1753389309233.pdf
- 538923890_76592050_1753384569189.pdf
- 538923895_17775149_1753387648322.pdf
- 538923899_20987064_1753786598145.pdf
- 538923901_76591574_1753387331088.pdf
- 554568971_97101791_1763045470114.pdf
- 554568985_104875248_1765946079696.pdf
- 554568986_129544289_1766098656783.pdf
